# Supplementary material for: From nerves to brain to gastrointestinal tract: A time-based study of parrot bornavirus 2 (PaBV-2) pathogenesis in cockatiels (Nymphicus hollandicus)
Source: PLoS One. 2017 Nov 9;12(11):e0187797. doi: 10.1371/journal.pone.0187797 (PMC5679548; doi:10.1371/journal.pone.0187797)
Supplement: S1 Table — (XLSX) [file pone.0187797.s002.xlsx]

## Sheet: Sheet1
	5 dpi						10 dpi						20 dpi									25 dpi												30 dpi									35 dpi
	CK1			CK2			CK3			CK4			CK5			CK6			CK7			CK8			CK9			CK10			CK11			CK12			CK13			CK14			CK15			CK16			CK17
Tissue	INF	IHC	PCR	INF	IHC	PCR	INF	IHC	PCR	INF	IHC	PCR	INF	IHC	PCR	INF	IHC	PCR	INF	IHC	PCR	INF	IHC	PCR	INF	IHC	PCR	INF	IHC	PCR	INF	IHC	PCR	INF	IHC	PCR	INF	IHC	PCR	INF	IHC	PCR	INF	IHC	PCR	INF	IHC	PCR	INF
Site of inoculation	+	+		+	+		+	+		+	+		+	-	-	++	+	+	++	+	+	+	-	-	+	+	-	+	+	+	+	+	+	+	-	-	+	+	+	+	+	+	+	-	-	+	+	+	+
Brachial plexus	-	-	-	-	-	-	-	-	-	-	-	-	-	-	-	-	+	+	-	-	+	-	-	-	++	+	+	-	+	+	++	+	+	-	-	-	-	+	+	+	+	+	-	-	-	-	++	+	-
Spinal cord	-	-	-	-	-	-	-	-	-	-	-	-	-	-	-	-	+	+	-	-	+	-	-	-	++	+	+	+	+	+	++	+	+	-	-	-	++	++	+	++	+	+	-	-	-	++	+++	+	++
Brain	-	-	-	-	-	-	-	-	-	-	-	-	-	-	-	-	-	-	-	-	-	-	-	-	+++	+	+	+	+	+	+++	+	+	-	-	-	+	+++	+	+	++	+	-	-	-	++	++	+	+++
Sciatic nerve	-	-		-	-		-	-		-	-		-	-		-	-		-	-		-	-		-	-		-	-		-	-		-	-		-	-		-	-		-	-		++	+		++
Vagus nerve	-	-		-	-		-	-		-	-		-	-		-	-		-	-		-	-		-	-		-	-		-	-		-	-		-	-		-	-		-	-		++	+		++
Crop	-	-	-	-	-	-	-	-	-	-	-	-	-	-	-	-	-	-	-	-	-	-	-	-	-	-	-	-	-	-	-	-	-	-	-	-	-	+	+	-	-	-	-	-	-	++	+	+	++
Esophagus	-	-		-	-		-	-		-	-		-	-		-	-		-	-		-	-		-	-		-	-		-	-		-	-		-	-		-	-		-	-		-	-		-
Proventriculus	-	-	-	-	-	-	-	-	-	-	-	-	-	-	-	-	-	-	-	-	-	-	-	-	-	-	-	-	-	-	-	-	-	-	-	-	-	-	-	-	-	-	-	-	-	++	+	+	++++
Ventriculus	-	-	-	-	-	-	-	-	-	-	-	-	-	-	-	-	-	-	-	-	-	-	-	-	-	-	-	-	-	-	-	-	-	-	-	-	-	-	-	-	-	-	-	-	-	+	+	+	++
Small intestine	-	-	-	-	-	-	-	-	-	-	-	-	-	-	-	-	-	-	-	-	-	-	-	-	-	-	-	-	-	-	-	-	-	-	-	-	-	+	+	-	+	+	-	-	-	++	+	+	++
Large intestine	-	-	-	-	-	-	-	-	-	-	-	-	-	-	-	-	-	-	-	-	-	-	-	-	-	-	-	-	-	-	-	-	-	-	-	-	-	+	+	-	+	+	-	-	-	+++	+	+	++
Pancreas	-	-		-	-		-	-		-	-		-	-		-	-		-	-		-	-		-	-		-	-		-	-		-	-		-	-		-	-		-	-		-	-		-
Cloaca	-	-		-	-		-	-		-	-		-	-		-	-		-	-		-	-		-	-		-	-		-	-		-	-		-	-		-	-		-	-		-	-		-
Adrenal gland	-	-	-	-	-	-	-	-	-	-	-	-	-	-	-	-	-	-	-	-	-	-	-	-	-	-	-	-	-	-	-	-	-	-	-	-	+	+	+	++	+	+	-	-	-	+	+	+	++
Kidney	-	-	-	-	-	-	-	-	-	-	-	-	-	-	-	-	-	-	-	-	-	-	-	-	-	-	-	-	-	-	-	-	-	-	-	-	-	-	-	-	-	-	-	-	-	-	-	-	-
Heart/Great vessels of the heart	-	-	-	-	-	-	-	-	-	-	-	-	-	-	-	-	-	-	-	-	-	-	-	-	-	-	-	-	-	-	-	-	-	-	-	-	-	-	-	-	-	-	-	-	-	-	-	-	-
Feathered skin (Between scapulae)	-	-	-	-	-	-	-	-	-	-	-	-	-	-	-	-	-	-	-	-	-	-	-	-	-	-	-	-	-	-	-	-	-	-	-	-	-	-	-	-	-	-	-	-	-	-	-	-	-
Feathered skin (Wing)	-	-	-	-	-	-	-	-	-	-	-	-	-	-	-	-	-	-	-	-	-	-	-	-	-	-	-	-	-	-	-	-	-	-	-	-	-	-	-	-	-	-	-	-	-	-	-	-	-
Feathered skin (Behind the neck)	-	-	-	-	-	-	-	-	-	-	-	-	-	-	-	-	-	-	-	-	-	-	-	-	-	-	-	-	-	-	-	-	-	-	-	-	-	-	-	-	-	-	-	-	-	-	-	-	-
Feathered skin with uropygial gland	-	-		-	-		-	-		-	-		-	-		-	-		-	-		-	-		-	-		-	-		-	-		-	-		-	-		-	-		-	-		-	-		-
Feather calamus	-	-	-	-	-	-	-	-	-	-	-	-	-	-	-	-	-	-	-	-	-	-	-	-	-	-	-	-	-	-	-	-	-	-	-	-	-	-	-	-	-	-	-	-	-	-	-	-	-
Eyes	-	-		-	-		-	-		-	-		-	-		-	-		-	-		-	-		-	-		-	-		-	-		-	-		-	-		-	-		-	-		-	+		-
Cloacal swab			-			-			-			-			-			-			-			-			-			-			-			-			-			-			-			+
Choanal swab			-			-			-			-			-			-			-			-			-			-			-			-			-			-			-			-
Tongue	-	-		-	-		-	-		-	-		-	-		-	-		-	-		-	-		-	-		-	-		-	-		-	-		-	-		-	-		-	-		-	-		-
Spleen	-	-	-	-	-	-	-	-	-	-	-	-	-	-	-	-	-	-	-	-	-	-	-	-	-	-	-	-	-	-	-	-	-	-	-	-	-	-	-	-	-	-	-	-	-	-	-	-	-
Leg muscle	-	-		-	-		-	-		-	-		-	-		-	-		-	-		-	-		-	-		-	-		-	-		-	-		-	-		-	-		-	-		-	-		-
Liver	-	-	-	-	-	-	-	-	-	-	-	-	-	-	-	-	-	-	-	-	-	-	-	-	-	-	-	-	-	-	-	-	-	-	-	-	-	-	-	-	-	-	-	-	-	-	-	-	-
Pharynx/Larynx	-	-		-	-		-	-		-	-		-	-		-	-		-	-		-	-		-	-		-	-		-	-		-	-		-	-		-	-		-	-		-	-		-
Thyroid/Parathyroid gland	-	-		-	-		-	-		-	-		-	-		-	-		-	-		-	-		-	-		-	-		-	-		-	-		-	-		-	-		-	-		-	-		-
Thymus	-	-		-	-		-	-		-	-		-	-		-	-		-	-		-	-		-	-		-	-		-	-		-	-		-	-		-	-		-	-		-	-		-
Trachea	-	-		-	-		-	-		-	-		-	-		-	-		-	-		-	-		-	-		-	-		-	-		-	-		-	-		-	-		-	-		-	-		-
Syrinx	-	-		-	-		-	-		-	-		-	-		-	-		-	-		-	-		-	-		-	-		-	-		-	-		-	-		-	-		-	-		-	-		-
Lungs	-	-		-	-		-	-		-	-		-	-		-	-		-	-		-	-		-	-		-	-		-	-		-	-		-	-		-	-		-	-		-	-		-
Head sinuses	-	-		-	-		-	-		-	-		-	-		-	-		-	-		-	-		-	-		-	-		-	-		-	-		-	-		-	-		-	-		-	-		-
Tibiotarsus+Bone marrow	-	-		-	-		-	-		-	-		-	-		-	-		-	-		-	-		-	-		-	-		-	-		-	-		-	-		-	-		-	-		-	-		-
Blood			-			-			-			-			-			-			-			-			-			-			-			-			-			-			-			-
An average of the results for the cockatiels from each group was used to provide the timepoint information. Samples were considered positive when at least one of the samples in the respective timepoint was positive. Blanks indicate non-applicable sample or sample not evaluated for the mentioned technique.
* CK24 and CK27 were negative on immunohistocemistry despite pronounced inflammation and positive results on PCR. However, we still considerated these birds as PaBV positive and we attribute the absence of immunolabeling to the prolonged time of fixation that might have affected the antigen retrieval process.
Infected cockatiels are marked in green while non-infected cockatiels are marked in blue
[truncated: 53 more columns]
