# Supplementary material for: From nerves to brain to gastrointestinal tract: A time-based study of parrot bornavirus 2 (PaBV-2) pathogenesis in cockatiels (Nymphicus hollandicus)
Source: PLoS One. 2017 Nov 9;12(11):e0187797. doi: 10.1371/journal.pone.0187797 (PMC5679548; doi:10.1371/journal.pone.0187797)
Supplement: S2 Table — (XLSX) [file pone.0187797.s003.xlsx]

## Sheet: Sheet1
	Supplemental table 2: Real-time PCR results for selected samples of infected cockatiels
		5 dpi		10 dpi		20 dpi			25 dpi				30 dpi			35 dpi					40 dpi			60 dpi			80 dpi			95 dpi	100 dpi		114 dpi
		CK 1	CK 2	CK 3	CK 4	CK 5	CK 6	CK 7	CK 8	CK 9	CK 10	CK 11	CK 12	CK 13	CK 14	CK 15	CK 16	CK 17	CK 18	CK 19	CK 20	CK 21	CK 22	CK 23	CK 24	CK 25	CK 26	CK 27	CK 28	CK 29	CK 30	CK 31	CK 32	CK 33	CK 34
	Brachial plexus	-	-	-	-	-	-	+
	Spinal cord	-	-	-	-	-	+	+
	Brain	-	-	-	-	-	-	-
	Blood	-	-	-	-	-	-	-	-	-	-	-	-	-	-	-	-	-	-	-	-	-	-	-	-	-	-	-	-	-	-	-	-	-	-
	Spleen	-	-	-	-	-	-	-	-	-	-	-	-	-	-	-	-	-	-	-	-	-	-	-	-	-	-	-	-	-	+	+	-	+	+
	Liver	-	-	-	-	-	-	-	-	-	-	-	-	-	-	-	-	-	-	-	-	-	-	-	-	-	-	-	-	-	-	-	-	-	-
	Choanal swab	-	-	-	-	-	-	-	-	-	-	-	-	-	-	-	-	-	+	+
	Cloacal swab	-	-	-	-	-	-	-	-	-	-	-	-	-	-	-	-	-	-	-	-	-	-	-	+	+
